# Supplementary material for: Functional Identification Reveals That TaTGA16-2D Promotes Drought and Heat Tolerance
Source: Plants (Basel). 2025 Jul 9;14(14):2125. doi: 10.3390/plants14142125 (PMC12300423; doi:10.3390/plants14142125)
Supplement: Supplementary file 1 [file plants-14-02125-s001.zip › Table S1.xlsx]

## Sheet: Sheet1
Table S1. The detailed information of 48 wheat TaTGA genes.
Gene name	Transcript ID	Size (AA)	Mw	pI	Instability Index	Aliphatic index	Grand average of hydropathicity (GRAVY)	Subcellular localization
TaTGA1-1A	TraesCS1A02G096300.1	335	36675.2	5.71	57.88	82.27	-0.438	Nucleus
TaTGA2-1A	TraesCS1A02G276600.1	525	58025.4	6.22	61.87	74.29	-0.483	Nucleus
TaTGA3-1B	TraesCS1B02G127400.1	340	37258.1	6.14	53.81	86.18	-0.357	Nucleus
TaTGA4-1B	TraesCS1B02G285800.1	526	58065.3	5.79	61.88	73.23	-0.471	Nucleus
TaTGA5-1B	TraesCS1B02G420300.1	226	24449.8	5.65	47.19	96.86	-0.098	Nucleus
TaTGA6-1D	TraesCS1D02G105300.1	339	37114	6.56	58.42	85.01	-0.365	Nucleus
TaTGA7-1D	TraesCS1D02G276100.1	525	58056.3	5.91	61.27	73.92	-0.477	Nucleus
TaTGA8-2A	TraesCS2A02G010800.1	198	21663.5	9.56	54.16	83.54	-0.271	Nucleus
TaTGA9-2A	TraesCS2A02G097500.1	333	37330.5	8.48	57.81	85.38	-0.443	Nucleus
TaTGA10-2A	TraesCS2A02G486100.1	249	27381.1	10.37	52.14	82.85	-0.327	Nucleus
TaTGA11-2A	TraesCS2A02G526300.1	419	46270.2	6.24	59.92	71.89	-0.536	Nucleus
TaTGA12-2B	TraesCS2B02G113200.1	333	37289.4	8.48	59.75	85.68	-0.449	Nucleus
TaTGA13-2B	TraesCS2B02G512700.1	240	26178.7	9.2	44.06	86.33	-0.215	Nucleus
TaTGA14-2B	TraesCS2B02G556600.1	435	48378.5	6.23	56.91	71.47	-0.565	Nucleus
TaTGA15-2D	TraesCS2D02G096800.1	333	37346.5	8.48	58.5	83.33	-0.461	Nucleus
TaTGA16-2D	TraesCS2D02G529000.1	425	46843.8	5.86	57.18	73.39	-0.507	Nucleus
TaTGA17-3A	TraesCS3A02G103500.1	260	27872.6	5.6	50.35	85.85	-0.191	Nucleus
TaTGA18-3A	TraesCS3A02G190700.1	325	36098.6	7.79	58.06	77.88	-0.578	Nucleus
TaTGA19-3A	TraesCS3A02G306200.1	296	31824.1	5.63	49.12	88.34	-0.21	Nucleus
TaTGA20-3A	TraesCS3A02G334100.1	475	51766.9	6.53	52.32	74.36	-0.514	Nucleus
TaTGA21-3A	TraesCS3A02G372400.1	570	61788.2	6.55	57.58	69	-0.516	Nucleus
TaTGA22-3B	TraesCS3B02G120900.1	260	27937.6	5.43	54.74	86.58	-0.181	Nucleus
TaTGA23-3B	TraesCS3B02G220400.1	327	36381.8	7.79	59.51	76.51	-0.622	Nucleus
TaTGA24-3B	TraesCS3B02G330400.1	295	31803	5.24	47.46	87.93	-0.209	Nucleus
TaTGA25-3B	TraesCS3B02G365100.1	477	51918.1	6.78	50.58	75.68	-0.494	Nucleus
TaTGA26-3B	TraesCS3B02G404800.1	526	57072.1	6.64	59.08	68.82	-0.517	Nucleus
TaTGA27-3D	TraesCS3D02G105800.1	260	27976.7	5.46	55.33	85.85	-0.202	Nucleus
TaTGA28-3D	TraesCS3D02G194800.1	284	32755	9.44	51	68.8	-0.736	Nucleus
TaTGA29-3D	TraesCS3D02G295800.1	292	31490.6	5.37	49.44	89.55	-0.191	Nucleus
TaTGA30-3D	TraesCS3D02G327600.1	477	51979.2	6.53	53.94	75.47	-0.495	Nucleus
TaTGA31-3D	TraesCS3D02G365200.1	530	57555.5	6.66	58.76	68.28	-0.545	Nucleus
TaTGA32-4A	TraesCS4A02G126300.1	298	33337.6	9.01	53.55	79.36	-0.601	Nucleus
TaTGA33-4A	TraesCS4A02G183400.1	540	58998.7	6.44	54.89	69	-0.569	Nucleus
TaTGA34-4B	TraesCS4B02G135000.1	566	62178.2	6.4	56.4	66.7	-0.614	Nucleus
TaTGA35-4B	TraesCS4B02G178600.1	334	37268.2	7.87	50.04	82.22	-0.513	Nucleus
TaTGA36-4D	TraesCS4D02G129900.1	538	58834.5	6.41	54.08	68.35	-0.568	Nucleus
TaTGA37-4D	TraesCS4D02G180200.1	298	33337.6	9.01	53.55	79.36	-0.601	Nucleus
TaTGA38-5A	TraesCS5A02G174200.1	467	51252	7.02	53.54	77.41	-0.473	Nucleus
TaTGA39-5A	TraesCS5A02G265600.1	518	57856.2	6.51	68.93	77.3	-0.55	Nucleus
TaTGA40-5B	TraesCS5B02G265300.1	526	58691.1	6.58	70.26	76.67	-0.555	Nucleus
TaTGA41-5D	TraesCS5D02G178800.1	466	51046.8	7.83	55.34	77.58	-0.466	Nucleus
TaTGA42-5D	TraesCS5D02G273500.1	518	57828.2	6.55	68.45	77.47	-0.54	Nucleus
TaTGA43-6A	TraesCS6A02G165800.1	466	50948.3	7.01	52.94	76.39	-0.452	Nucleus
TaTGA44-6B	TraesCS6B02G193200.1	457	49907.2	6.98	52.41	76.21	-0.455	Nucleus
TaTGA45-6D	TraesCS6D02G154400.1	466	50984.2	7.01	52.18	74.1	-0.5	Nucleus
TaTGA46-7A	TraesCS7A02G207100.1	443	48312.6	7.86	56.73	81.83	-0.306	Nucleus
TaTGA47-7B	TraesCS7B02G114300.1	448	48464.7	7.36	56.89	82.01	-0.285	Nucleus
TaTGA48-7D	TraesCS7D02G209800.1	448	48437.7	7.36	56.97	80.74	-0.301	Nucleus
