# Supplementary material for: Functional Identification Reveals That TaTGA16-2D Promotes Drought and Heat Tolerance
Source: Plants (Basel). 2025 Jul 9;14(14):2125. doi: 10.3390/plants14142125 (PMC12300423; doi:10.3390/plants14142125)
Supplement: Supplementary file 1 [file plants-14-02125-s001.zip › Table S10.xlsx]

## Sheet: Sheet1
Table S10. The primers used in this study.
Primer-name	Primer-sequence
RT-TaTGA10-F	CACATCATACATGGCGCACG
RT-TaTGA10-R	GTGAGGTCGGACACCATCTC
RT-TaTGA14-F	CGGCGAGACCACATCTGTGAAGA
RT-TaTGA14-R	TCCCGTCGTCGACAGAGGAGGAT
RT-TaTGA11-F	TCTGAATCCATGTATCACCTCG
RT-TaTGA11-R	CGGTTAGAAATGCCCTTATTGG
RT-TaTGA16-F	GTTTAGGTGAAGATTCATGCGG
RT-TaTGA16-R	TATTCGGAAACAAAGTGAACCG
RT-TaTGA17-F	TGTACGAAGTGGGCATGTATAA
RT-TaTGA17-R	CATCATCTGTTGGAGTTGTCAC
RT-TaTGA27-F	TGCGTTCTGCCATTGTGTGA
RT-TaTGA27-R	ACAAGTAGCT AAACCAC
p16318hGFP-TaTGA16-F	TATCTCTAGAGGATCCATGGAGCTCTACCCT
p16318hGFP-TaTGA16-R	TGCTCACCATGGATCCGTGCTTATGGCGGACTC
TaActin-F	GCCATGTACGTCGCAATTCA
TaActin-R	AGTCGAGAACGATACCAGTAGTACGA
