# Supplementary material for: Functional Identification Reveals That TaTGA16-2D Promotes Drought and Heat Tolerance
Source: Plants (Basel). 2025 Jul 9;14(14):2125. doi: 10.3390/plants14142125 (PMC12300423; doi:10.3390/plants14142125)
Supplement: Supplementary file 1 [file plants-14-02125-s001.zip › Table S2.xlsx]

## Sheet: Sheet1
Table S2. List of sequence IDs used in the phylogenetic analysis
species	Gene name	Gene ID
wheat	TaTGA1-1A	TraesCS1A02G096300
wheat	TaTGA2-1A	TraesCS1A02G276600
wheat	TaTGA3-1B	TraesCS1B02G127400
wheat	TaTGA4-1B	TraesCS1B02G285800
wheat	TaTGA5-1B	TraesCS1B02G420300
wheat	TaTGA6-1D	TraesCS1D02G105300
wheat	TaTGA7-1D	TraesCS1D02G276100
wheat	TaTGA8-2A	TraesCS2A02G010800
wheat	TaTGA9-2A	TraesCS2A02G097500
wheat	TaTGA10-2A	TraesCS2A02G486100
wheat	TaTGA11-2A	TraesCS2A02G526300
wheat	TaTGA12-2B	TraesCS2B02G113200
wheat	TaTGA13-2B	TraesCS2B02G512700
wheat	TaTGA14-2B	TraesCS2B02G556600
wheat	TaTGA15-2D	TraesCS2D02G096800
wheat	TaTGA16-2D	TraesCS2D02G529000
wheat	TaTGA17-3A	TraesCS3A02G103500
wheat	TaTGA18-3A	TraesCS3A02G190700
wheat	TaTGA19-3A	TraesCS3A02G306200
wheat	TaTGA20-3A	TraesCS3A02G334100
wheat	TaTGA21-3A	TraesCS3A02G372400
wheat	TaTGA22-3B	TraesCS3B02G120900
wheat	TaTGA23-3B	TraesCS3B02G220400
wheat	TaTGA24-3B	TraesCS3B02G330400
wheat	TaTGA25-3B	TraesCS3B02G365100
wheat	TaTGA26-3B	TraesCS3B02G404800
wheat	TaTGA27-3D	TraesCS3D02G105800
wheat	TaTGA28-3D	TraesCS3D02G194800
wheat	TaTGA29-3D	TraesCS3D02G295800
wheat	TaTGA30-3D	TraesCS3D02G327600
wheat	TaTGA31-3D	TraesCS3D02G365200
wheat	TaTGA32-4A	TraesCS4A02G126300
wheat	TaTGA33-4A	TraesCS4A02G183400
wheat	TaTGA34-4B	TraesCS4B02G135000
wheat	TaTGA35-4B	TraesCS4B02G178600
wheat	TaTGA36-4D	TraesCS4D02G129900
wheat	TaTGA37-4D	TraesCS4D02G180200
wheat	TaTGA38-5A	TraesCS5A02G174200
wheat	TaTGA39-5A	TraesCS5A02G265600
wheat	TaTGA40-5B	TraesCS5B02G265300
wheat	TaTGA41-5D	TraesCS5D02G178800
wheat	TaTGA42-5D	TraesCS5D02G273500
wheat	TaTGA43-6A	TraesCS6A02G165800
wheat	TaTGA44-6B	TraesCS6B02G193200
wheat	TaTGA45-6D	TraesCS6D02G154400
wheat	TaTGA46-7A	TraesCS7A02G207100
wheat	TaTGA47-7B	TraesCS7B02G114300
wheat	TaTGA48-7D	TraesCS7D02G209800
Arabidopsis	ATTGA1	AT5G65210
Arabidopsis	ATTGA2	AT5G06950
Arabidopsis	ATTGA3	AT1G22070
Arabidopsis	ATTGA4	AT5G10030
Arabidopsis	ATTGA5	AT5G06960
Arabidopsis	ATTGA6	AT3G12250
Arabidopsis	ATTGA7	AT1G77920
Arabidopsis	ATTGA8	AT1G68640
Arabidopsis	ATTGA9	AT1G08320
Arabidopsis	ATTGA10	AT5G06839
rice	Os01t0159000-01	Os01t0159000-01
rice	Os01t0279900-01	Os01t0279900-01
rice	Os01t0306400-01	Os01t0306400-01
rice	Os01t0808100-01	Os01t0808100-01
rice	Os01t0859500-01	Os01t0859500-01
rice	Os01t0882200-00	Os01t0882200-00
rice	Os02t0194900-00	Os02t0194900-00
rice	Os03t0318600-01	Os03t0318600-01
rice	Os04t0637000-01	Os04t0637000-01
rice	Os05t0443900-01	Os05t0443900-01
rice	Os05t0492000-00	Os05t0492000-00
rice	Os05t0560200-00	Os05t0560200-00
rice	Os06t0265400-01	Os06t0265400-01
rice	Os06t0614100-01	Os06t0614100-01
rice	Os07t0687700-01	Os07t0687700-01
rice	Os08t0176900-01	Os08t0176900-01
rice	Os09t0280500-01	Os09t0280500-01
rice	Os09t0489500-01	Os09t0489500-01
rice	Os10t0566200-00	Os10t0566200-00
rice	Os11t0152700-01	Os11t0152700-01
rice	Os12t0152900-01	Os12t0152900-01
