# Supplementary material for: Functional Identification Reveals That TaTGA16-2D Promotes Drought and Heat Tolerance
Source: Plants (Basel). 2025 Jul 9;14(14):2125. doi: 10.3390/plants14142125 (PMC12300423; doi:10.3390/plants14142125)
Supplement: Supplementary file 1 [file plants-14-02125-s001.zip › Table S3.xlsx]

## Sheet: Sheet1
Table S3. Distribution pattern of TaTGA homoeologs.
Distribution pattern		Number of genes
Three homoeologs	A,B,D	14
Two homoeologs	A,B	1
	A,D	1
	B,D	0
One homoeolog	A	1
	B	1
	D	0
Total homoeologs	48	18
