# Supplementary material for: Functional Identification Reveals That TaTGA16-2D Promotes Drought and Heat Tolerance
Source: Plants (Basel). 2025 Jul 9;14(14):2125. doi: 10.3390/plants14142125 (PMC12300423; doi:10.3390/plants14142125)
Supplement: Supplementary file 1 [file plants-14-02125-s001.zip › Table S4.XLSX]

## Sheet: Sheet1
Table S4. Chromosome inversion and translocation events in TaTGA homoeologs.
Homoeolog	Location	Event
TaTGA32-4A	4AL	4AL->4AS
TaTGA35-4B	4BS
TaTGA37-4D	4DS
TaTGA33-4A	4AS	4AL->4AS
TaTGA34-4B	4BL
TaTGA36-4D	4DL
