# Supplementary material for: Functional Identification Reveals That TaTGA16-2D Promotes Drought and Heat Tolerance
Source: Plants (Basel). 2025 Jul 9;14(14):2125. doi: 10.3390/plants14142125 (PMC12300423; doi:10.3390/plants14142125)
Supplement: Supplementary file 1 [file plants-14-02125-s001.zip › Table S5.XLSX]

## Sheet: Sheet1
Table S5. Ka, Ks, and Ka/Ks values of duplicated TaTGA genes.
Gene 1	Gene 2	Duplication Type	Ka	Ks	Ka_Ks
TaTGA1-1A	TaTGA3-1B	WGD or Segmental	0.0252555	0.0843064	0.299568
TaTGA1-1A	TaTGA6-1D	WGD or Segmental	0.0343152	0.108826	0.315323
TaTGA2-1A	TaTGA4-1B	WGD or Segmental	0.0125447	0.0890358	0.140895
TaTGA2-1A	TaTGA7-1D	WGD or Segmental	0.0108539	0.0953434	0.11384
TaTGA2-1A	TaTGA21-3A	WGD or Segmental	0.197353	1.01918	0.193639
TaTGA2-1A	TaTGA26-3B	WGD or Segmental	0.19498	0.954864	0.204197
TaTGA2-1A	TaTGA31-3D	WGD or Segmental	0.189136	0.894563	0.211429
TaTGA3-1B	TaTGA6-1D	WGD or Segmental	0.0315945	0.107958	0.292655
TaTGA4-1B	TaTGA7-1D	WGD or Segmental	0.00666024	0.0984544	0.0676479
TaTGA4-1B	TaTGA21-3A	WGD or Segmental	0.194612	1.06183	0.18328
TaTGA4-1B	TaTGA26-3B	WGD or Segmental	0.187647	0.933687	0.200974
TaTGA4-1B	TaTGA31-3D	WGD or Segmental	0.181244	0.918923	0.197235
TaTGA7-1D	TaTGA21-3A	WGD or Segmental	0.192105	1.16508	0.164886
TaTGA7-1D	TaTGA26-3B	WGD or Segmental	0.184872	1.01716	0.181753
TaTGA7-1D	TaTGA31-3D	WGD or Segmental	0.17855	0.975791	0.182979
TaTGA9-2A	TaTGA12-2B	WGD or Segmental	0.00959839	0.152054	0.0631249
TaTGA9-2A	TaTGA15-2D	WGD or Segmental	0.00390372	0.0686979	0.0568244
TaTGA9-2A	TaTGA32-4A	WGD or Segmental	0.0523562	2.16517	0.0241811
TaTGA9-2A	TaTGA35-4B	WGD or Segmental	0.0520399	1.76007	0.029567
TaTGA9-2A	TaTGA37-4D	WGD or Segmental	0.0523843	2.05759	0.0254591
TaTGA10-2A	TaTGA13-2B	WGD or Segmental	0.0441737	0.095323	0.463411
TaTGA11-2A	TaTGA14-2B	WGD or Segmental	0.0266033	0.0919337	0.289374
TaTGA11-2A	TaTGA16-2D	WGD or Segmental	0.0267456	0.0801691	0.333614
TaTGA12-2B	TaTGA15-2D	WGD or Segmental	0.00784406	0.112315	0.0698397
TaTGA12-2B	TaTGA32-4A	WGD or Segmental	0.0865896	1.90669	0.0454135
TaTGA12-2B	TaTGA35-4B	WGD or Segmental	0.0813571	1.58184	0.051432
TaTGA12-2B	TaTGA37-4D	WGD or Segmental	0.0866347	1.8336	0.0472483
TaTGA14-2B	TaTGA16-2D	WGD or Segmental	0.0146092	0.0788396	0.185302
TaTGA15-2D	TaTGA32-4A	WGD or Segmental	0.0659824	1.93057	0.0341777
TaTGA15-2D	TaTGA35-4B	WGD or Segmental	0.062663	1.52263	0.0411545
TaTGA15-2D	TaTGA37-4D	WGD or Segmental	0.0660173	1.85227	0.0356413
TaTGA17-3A	TaTGA22-3B	WGD or Segmental	0.0210602	0.0564852	0.372844
TaTGA17-3A	TaTGA27-3D	WGD or Segmental	0.0122096	0.0618908	0.197276
TaTGA19-3A	TaTGA24-3B	WGD or Segmental	0.0257268	0.0986529	0.260781
TaTGA19-3A	TaTGA29-3D	WGD or Segmental	0.0196475	0.150203	0.130806
TaTGA20-3A	TaTGA25-3B	WGD or Segmental	0.0092823	0.0935792	0.0991919
TaTGA20-3A	TaTGA30-3D	WGD or Segmental	0.00370143	0.100044	0.036998
TaTGA21-3A	TaTGA26-3B	WGD or Segmental	0.0221063	0.0677274	0.326402
TaTGA21-3A	TaTGA31-3D	WGD or Segmental	0.0228317	0.0932442	0.244859
TaTGA22-3B	TaTGA27-3D	WGD or Segmental	0.012206	0.0459718	0.265511
TaTGA23-3B	TaTGA28-3D	WGD or Segmental	0.128785	0.228915	0.56259
TaTGA24-3B	TaTGA29-3D	WGD or Segmental	0.0172196	0.0875898	0.196594
TaTGA25-3B	TaTGA30-3D	WGD or Segmental	0.00925081	0.137032	0.0675082
TaTGA26-3B	TaTGA31-3D	WGD or Segmental	0.0135205	0.0601004	0.224966
TaTGA32-4A	TaTGA35-4B	WGD or Segmental	0	0.0606902	0
TaTGA32-4A	TaTGA37-4D	WGD or Segmental	0	0.0398765	0
TaTGA33-4A	TaTGA36-4D	WGD or Segmental	0.00645556	0.0446125	0.144703
TaTGA35-4B	TaTGA37-4D	WGD or Segmental	0	0.060588	0
TaTGA38-5A	TaTGA41-5D	WGD or Segmental	0.00937879	0.0443518	0.211463
TaTGA39-5A	TaTGA40-5B	WGD or Segmental	0.00800794	0.0625362	0.128053
TaTGA39-5A	TaTGA42-5D	WGD or Segmental	0.00761321	0.0582534	0.130691
TaTGA40-5B	TaTGA42-5D	WGD or Segmental	0.00842824	0.0671982	0.125424
TaTGA43-6A	TaTGA44-6B	WGD or Segmental	0.013699	0.097315	0.14077
TaTGA43-6A	TaTGA45-6D	WGD or Segmental	0.0114991	0.0695186	0.16541
TaTGA44-6B	TaTGA45-6D	WGD or Segmental	0.0107397	0.0808025	0.132914
TaTGA46-7A	TaTGA47-7B	WGD or Segmental	0.00502178	0.0664992	0.0755164
TaTGA46-7A	TaTGA48-7D	WGD or Segmental	0.00805039	0.0501361	0.160571
TaTGA47-7B	TaTGA48-7D	WGD or Segmental	0.00496814	0.0462753	0.107361
