# Supplementary material for: Functional Identification Reveals That TaTGA16-2D Promotes Drought and Heat Tolerance
Source: Plants (Basel). 2025 Jul 9;14(14):2125. doi: 10.3390/plants14142125 (PMC12300423; doi:10.3390/plants14142125)
Supplement: Supplementary file 1 [file plants-14-02125-s001.zip › Table S6.XLSX]

## Sheet: Sheet1
Table S6. Exon and intron numbers of 79 TGA genes.
Gene name	Num of Exon	Num of Intron	5' UTR	3' UTR
TaTGA1-1A	8	7	1	1
TaTGA2-1A	12	11	1	1
TaTGA3-1B	8	7	1	1
TaTGA4-1B	12	11	2	1
TaTGA5-1B	1	0	1	1
TaTGA6-1D	8	7	1	1
TaTGA7-1D	12	11	2	1
TaTGA8-2A	1	0	0	0
TaTGA9-2A	8	7	0	1
TaTGA10-2A	1	0	0	0
TaTGA11-2A	7	6	2	1
TaTGA12-2B	8	7	1	1
TaTGA13-2B	1	0	0	0
TaTGA14-2B	7	6	2	1
TaTGA15-2D	8	7	0	1
TaTGA16-2D	7	6	2	1
TaTGA17-3A	2	1	1	1
TaTGA18-3A	8	7	2	1
TaTGA19-3A	1	0	1	1
TaTGA20-3A	11	10	2	1
TaTGA21-3A	12	11	2	1
TaTGA22-3B	2	1	1	1
TaTGA23-3B	8	7	2	1
TaTGA24-3B	1	0	1	1
TaTGA25-3B	11	10	2	1
TaTGA26-3B	11	10	0	1
TaTGA27-3D	2	1	1	1
TaTGA28-3D	8	7	2	0
TaTGA29-3D	1	0	1	1
TaTGA30-3D	11	10	2	1
TaTGA31-3D	11	10	2	1
TaTGA32-4A	9	8	3	1
TaTGA33-4A	12	11	2	1
TaTGA34-4B	12	11	0	0
TaTGA35-4B	8	7	3	1
TaTGA36-4D	12	11	2	1
TaTGA37-4D	10	9	3	1
TaTGA38-5A	11	10	2	1
TaTGA39-5A	11	10	1	1
TaTGA40-5B	11	10	1	1
TaTGA41-5D	11	10	2	1
TaTGA42-5D	11	10	1	1
TaTGA43-6A	9	8	1	1
TaTGA44-6B	9	8	1	1
TaTGA45-6D	9	8	1	1
TaTGA46-7A	10	9	1	1
TaTGA47-7B	10	9	1	1
TaTGA48-7D	10	9	1	1
ATTGA1	8	7	2	1
ATTGA2	8	7	3	1
ATTGA3	8	7	1	1
ATTGA4	8	7	1	1
ATTGA5	8	7	2	1
ATTGA6	8	7	2	1
ATTGA7	7	6	3	1
ATTGA8	11	10	1	1
ATTGA9	12	11	2	1
ATTGA10	10	9	1	1
Os01t0159000	1	0	1	1
Os01t0306400	1	0	1	1
Os05t0560200	1	0	0	0
Os10t0566200	2	1	0	1
Os01t0882200	2	1	1	1
Os02t0194900	5	4	0	0
Os08t0176900	6	5	1	1
Os01t0279900	8	7	2	1
Os06t0265400	8	7	3	1
Os03t0318600	8	7	2	1
Os05t0492000	8	7	1	1
Os07t0687700	8	7	3	1
Os01t0808100	9	8	1	3
Os04t0637000	9	8	3	1
Os06t0614100	10	9	1	1
Os09t0489500	10	9	1	1
Os05t0443900	11	10	2	1
Os09t0280500	11	10	1	1
Os01t0859500	12	11	2	1
Os12t0152900	12	11	2	1
Os11t0152700	12	11	2	1
