# Supplementary material for: Functional Identification Reveals That TaTGA16-2D Promotes Drought and Heat Tolerance
Source: Plants (Basel). 2025 Jul 9;14(14):2125. doi: 10.3390/plants14142125 (PMC12300423; doi:10.3390/plants14142125)
Supplement: Supplementary file 1 [file plants-14-02125-s001.zip › Table S7.xlsx]

## Sheet: Sheet1
Table S7. List of conserved motifs in TGA proteins.
Motif	Width	Amino acid sequence
1	50	KTLRRLAQNREAARKSRLRKKAYVQQLESSRJKLAQLEQELQRARQQGIF
2	41	FRLKGAAAKADVFHLLSGMWKTPAERCFLWLGGFRPSELLK
3	50	FLRQADNLRQQTLHQMHRILTTRQAARALLAISDYFSRLRALSSLWLARP
4	41	LEPLTEQQLVGICNLQQSSQQAEEALSQGMEALQQSLAETL
5	41	MFDVEYARWLEEHNRQINELRAALNAHAGDSDLRAJVDSIM
6	29	AGPLGSSGNVANYMGQMAMAMGKLGTLEN
7	21	RPPTLNIFPSWPMHHAQQPKP
8	15	ISSSGDQTHAMSGNG
9	50	PLEDGATFGPSSHLHHPRPPSPSSKSSSHAAAASFPSLASPSGVVGSLGE
10	15	TSSDSSDRSDKPLDP
11	21	GGGAHDKRKHGSTRKDGKLVD
12	15	SPRTDTSTDPDLDNK
13	29	SPVSMRSSDHHQQQQQQZALMVTLDDYAY
14	20	PAGAAYFGELEEALIHGANA
15	29	RENFIGPETVSPTATELQGMHHHHQPNQN
16	29	JLTPAQAVEFLVAAAZLHLAVHDFGRRKD
17	29	GPPPGPVPGYGGPHAAIPTPVNSMPPARV
18	50	EQLISIDDLQRTTAAAEREIEEEAAAAQESLAPLRMLEALRKPGQDAAEG
19	29	LLYSKSGEGLEEQLEAFLSGRGRGVGELM
20	6	AHYDEJ
