# Supplementary material for: Functional Identification Reveals That TaTGA16-2D Promotes Drought and Heat Tolerance
Source: Plants (Basel). 2025 Jul 9;14(14):2125. doi: 10.3390/plants14142125 (PMC12300423; doi:10.3390/plants14142125)
Supplement: Supplementary file 1 [file plants-14-02125-s001.zip › Table S8.xlsx]

## Sheet: Sheet1
Table S8. Cis-elements in the promoter region of 48 TaTGA genes.
Gene name	Cis-element name	Sequence	Position	Length	Stand	Origin Function
TaTGA1-1A	AE-box	AGAAACAA	1357	8	+	part of a module for light response
TaTGA1-1A	as-1	TGACG	9	5	+	MeJA responsive elements
TaTGA1-1A	as-1	TGACG	63	5	+	MeJA responsive elements
TaTGA1-1A	as-1	TGACG	324	5	-	MeJA responsive elements
TaTGA1-1A	as-1	TGACG	682	5	+	MeJA responsive elements
TaTGA1-1A	G-box	GCCACGTGGA	1345	9	-	cis-acting regulatory element involved in light responsiveness
TaTGA1-1A	G-box	CACGTG	1347	6	-	cis-acting regulatory element involved in light responsiveness
TaTGA1-1A	CAT-box	GCCACT	494	6	-	cis-acting regulatory element related to meristem expression
TaTGA1-1A	CAT-box	GCCACT	805	6	-	cis-acting regulatory element related to meristem expression
TaTGA1-1A	MBS	CAACTG	194	6	-	Drought responsive elements
TaTGA1-1A	ABRE	AACCCGG	921	7	-	cis-acting element involved in the abscisic acid responsiveness
TaTGA1-1A	ABRE	CACGTG	1347	6	-	cis-acting element involved in the abscisic acid responsiveness
TaTGA1-1A	ABRE	ACGTG	1348	5	+	ABA and drought responsive elements
TaTGA1-1A	Myb	CAACTG	194	6	-	Drought responsive elements
TaTGA2-1A	MBS	CAACTG	478	6	-	Drought responsive elements
TaTGA2-1A	MBS	CAACTG	617	6	-	Drought responsive elements
TaTGA2-1A	GT1-motif	GGTTAA	316	6	-	light responsive element
TaTGA2-1A	GT1-motif	GGTTAA	657	6	-	light responsive element
TaTGA2-1A	GT1-motif	GGTTAA	1327	6	+	light responsive element
TaTGA2-1A	Myb	CAACTG	478	6	-	Drought responsive elements
TaTGA2-1A	Myb	CAACTG	617	6	-	Drought responsive elements
TaTGA2-1A	GATA-motif	GATAGGA	1992	7	-	part of a light responsive element
TaTGA3-1B	CAT-box	GCCACT	231	6	-	cis-acting regulatory element related to meristem expression
TaTGA3-1B	CAT-box	GCCACT	1518	6	+	cis-acting regulatory element related to meristem expression
TaTGA3-1B	G-box	GCCACGTGGA	748	9	-	cis-acting regulatory element involved in light responsiveness
TaTGA3-1B	G-box	CACGTG	750	6	+	cis-acting regulatory element involved in light responsiveness
TaTGA3-1B	G-box	GCCACGTGGA	1800	9	+	cis-acting regulatory element involved in light responsiveness
TaTGA3-1B	G-box	CACGTG	1802	6	-	cis-acting regulatory element involved in light responsiveness
TaTGA3-1B	ABRE	AACCCGG	343	7	-	cis-acting element involved in the abscisic acid responsiveness
TaTGA3-1B	ABRE	CACGTG	750	6	+	cis-acting element involved in the abscisic acid responsiveness
TaTGA3-1B	ABRE	ACGTG	751	5	+	ABA and drought responsive elements
TaTGA3-1B	ABRE	ACGTG	812	5	-	ABA and drought responsive elements
TaTGA3-1B	ABRE	ACGTG	865	5	-	ABA and drought responsive elements
TaTGA3-1B	ABRE	CACGTG	1802	6	-	cis-acting element involved in the abscisic acid responsiveness
TaTGA3-1B	ABRE	ACGTG	1803	5	+	ABA and drought responsive elements
TaTGA4-1B	Myb	CAACTG	481	6	-	Drought responsive elements
TaTGA4-1B	Myb	CAACTG	617	6	-	Drought responsive elements
TaTGA4-1B	MBS	CAACTG	481	6	-	Drought responsive elements
TaTGA4-1B	MBS	CAACTG	617	6	-	Drought responsive elements
TaTGA4-1B	GT1-motif	GGTTAA	320	6	-	light responsive element
TaTGA4-1B	GT1-motif	GGTTAA	1011	6	+	light responsive element
TaTGA4-1B	GT1-motif	GGTTAA	1317	6	+	light responsive element
TaTGA5-1B	AE-box	AGAAACTT	279	8	-	part of a module for light response
TaTGA5-1B	as-1	TGACG	63	5	+	MeJA responsive elements
TaTGA5-1B	as-1	TGACG	189	5	-	MeJA responsive elements
TaTGA5-1B	as-1	TGACG	240	5	+	MeJA responsive elements
TaTGA5-1B	as-1	TGACG	248	5	+	MeJA responsive elements
TaTGA5-1B	as-1	TGACG	430	5	+	MeJA responsive elements
TaTGA5-1B	as-1	TGACG	1222	5	-	MeJA responsive elements
TaTGA5-1B	as-1	TGACG	1304	5	+	MeJA responsive elements
TaTGA5-1B	as-1	TGACG	1377	5	+	MeJA responsive elements
TaTGA5-1B	as-1	TGACG	1764	5	+	MeJA responsive elements
TaTGA5-1B	GT1-motif	GGTTAA	1035	6	+	light responsive element
TaTGA5-1B	GT1-motif	GGTTAA	1072	6	+	light responsive element
TaTGA5-1B	CAT-box	GCCACT	999	6	+	cis-acting regulatory element related to meristem expression
TaTGA5-1B	ABRE	ACGTG	301	5	+	ABA and drought responsive elements
TaTGA6-1D	GT1-motif	GGTTAA	1062	6	+	light responsive element
TaTGA6-1D	G-box	TACGTG	1955	6	+	cis-acting regulatory element involved in light responsiveness
TaTGA6-1D	ABRE	ACGTG	1956	5	+	ABA and drought responsive elements
TaTGA7-1D	ABRE	CACGTG	1202	6	-	cis-acting element involved in the abscisic acid responsiveness
TaTGA7-1D	ABRE	ACGTG	1203	5	+	ABA and drought responsive elements
TaTGA7-1D	Myb	CAACTG	346	6	-	Drought responsive elements
TaTGA7-1D	Myb	CAACTG	485	6	-	Drought responsive elements
TaTGA7-1D	GATA-motif	GATAGGA	1992	7	-	part of a light responsive element
TaTGA7-1D	GT1-motif	GGTTAA	186	6	-	light responsive element
TaTGA7-1D	GT1-motif	GGTTAA	525	6	-	light responsive element
TaTGA7-1D	GT1-motif	GGTTAA	1356	6	+	light responsive element
TaTGA7-1D	MBS	CAACTG	346	6	-	Drought responsive elements
TaTGA7-1D	MBS	CAACTG	485	6	-	Drought responsive elements
TaTGA7-1D	G-box	CACGTG	1202	6	-	cis-acting regulatory element involved in light responsiveness
TaTGA8-2A	MBS	CAACTG	1571	6	+	Drought responsive elements
TaTGA8-2A	TCT-motif	TCTTAC	264	6	-	part of a light responsive element
TaTGA8-2A	TCT-motif	TCTTAC	1774	6	-	part of a light responsive element
TaTGA8-2A	as-1	TGACG	361	5	-	MeJA responsive elements
TaTGA8-2A	as-1	TGACG	526	5	+	MeJA responsive elements
TaTGA8-2A	as-1	TGACG	1359	5	-	MeJA responsive elements
TaTGA8-2A	Myb	CAACTG	1571	6	+	Drought responsive elements
TaTGA8-2A	GATA-motif	AAGATAAGATT	271	10	-	part of a light responsive element
TaTGA8-2A	ABRE	ACGTG	1654	5	-	ABA and drought responsive elements
TaTGA8-2A	ABRE	ACGTG	1813	5	-	ABA and drought responsive elements
TaTGA9-2A	GT1-motif	GGTTAA	1770	6	-	light responsive element
TaTGA9-2A	TCT-motif	TCTTAC	76	6	+	part of a light responsive element
TaTGA9-2A	TCT-motif	TCTTAC	1795	6	-	part of a light responsive element
TaTGA9-2A	G-box	GCCACGTGGA	1266	9	-	cis-acting regulatory element involved in light responsiveness
TaTGA9-2A	CAT-box	GCCACT	920	6	+	cis-acting regulatory element related to meristem expression
TaTGA9-2A	CAT-box	GCCACT	1075	6	+	cis-acting regulatory element related to meristem expression
TaTGA9-2A	CAT-box	GCCACT	1179	6	+	cis-acting regulatory element related to meristem expression
TaTGA9-2A	GA-motif	ATAGATAA	192	8	+	part of a light responsive element
TaTGA9-2A	GA-motif	ATAGATAA	869	8	+	part of a light responsive element
TaTGA9-2A	MBS	CAACTG	30	6	+	Drought responsive elements
TaTGA9-2A	MBS	CAACTG	1186	6	-	Drought responsive elements
TaTGA9-2A	Myb	CAACTG	30	6	+	Drought responsive elements
TaTGA9-2A	Myb	CAACTG	1186	6	-	Drought responsive elements
TaTGA10-2A	MBS	CAACTG	1072	6	-	Drought responsive elements
TaTGA10-2A	G-box	CACGTG	1690	6	-	cis-acting regulatory element involved in light responsiveness
TaTGA10-2A	as-1	TGACG	1238	5	-	MeJA responsive elements
TaTGA10-2A	GT1-motif	GGTTAA	917	6	+	light responsive element
TaTGA10-2A	TCT-motif	TCTTAC	1554	6	+	part of a light responsive element
TaTGA10-2A	AE-box	AGAAACAA	930	8	-	part of a module for light response
TaTGA10-2A	AE-box	AGAAACAA	1641	8	+	part of a module for light response
TaTGA10-2A	Myb	CAACTG	1072	6	-	Drought responsive elements
TaTGA10-2A	ABRE	CACGTG	1690	6	-	cis-acting element involved in the abscisic acid responsiveness
TaTGA10-2A	ABRE	ACGTG	1691	5	+	ABA and drought responsive elements
TaTGA10-2A	ABRE	ACGTG	1935	5	-	ABA and drought responsive elements
TaTGA11-2A	GT1-motif	GGTTAA	115	6	+	light responsive element
TaTGA11-2A	GT1-motif	GGTTAA	352	6	-	light responsive element
TaTGA11-2A	as-1	TGACG	585	5	-	MeJA responsive elements
TaTGA11-2A	CAT-box	GCCACT	1213	6	-	cis-acting regulatory element related to meristem expression
TaTGA11-2A	CAT-box	GCCACT	1544	6	-	cis-acting regulatory element related to meristem expression
TaTGA12-2B	Myb	CAACTG	67	6	+	Drought responsive elements
TaTGA12-2B	Myb	CAACTG	1481	6	+	Drought responsive elements
TaTGA12-2B	Myb	CAACTG	1993	6	+	Drought responsive elements
TaTGA12-2B	GA-motif	ATAGATAA	225	8	+	part of a light responsive element
TaTGA12-2B	MBS	CAACTG	67	6	+	Drought responsive elements
TaTGA12-2B	MBS	CAACTG	1481	6	+	Drought responsive elements
TaTGA12-2B	MBS	CAACTG	1993	6	+	Drought responsive elements
TaTGA12-2B	G-box	GCCACGTGGA	1165	9	-	cis-acting regulatory element involved in light responsiveness
TaTGA12-2B	CAT-box	GCCACT	1004	6	+	cis-acting regulatory element related to meristem expression
TaTGA12-2B	as-1	TGACG	1923	5	+	MeJA responsive elements
TaTGA12-2B	TCT-motif	TCTTAC	1745	6	-	part of a light responsive element
TaTGA13-2B	ABRE	CACGTG	57	6	+	cis-acting element involved in the abscisic acid responsiveness
TaTGA13-2B	ABRE	ACGTG	58	5	+	ABA and drought responsive elements
TaTGA13-2B	ABRE	AACCCGG	465	7	+	cis-acting element involved in the abscisic acid responsiveness
TaTGA13-2B	ABRE	CACGTG	1675	6	-	cis-acting element involved in the abscisic acid responsiveness
TaTGA13-2B	ABRE	ACGTG	1676	5	+	ABA and drought responsive elements
TaTGA13-2B	ABRE	ACGTG	1935	5	-	ABA and drought responsive elements
TaTGA13-2B	Myb	CAACTG	692	6	-	Drought responsive elements
TaTGA13-2B	Myb	CAACTG	1176	6	+	Drought responsive elements
TaTGA13-2B	as-1	TGACG	1143	5	-	MeJA responsive elements
TaTGA13-2B	G-box	CACGTG	57	6	+	cis-acting regulatory element involved in light responsiveness
TaTGA13-2B	G-box	CACGTG	1675	6	-	cis-acting regulatory element involved in light responsiveness
TaTGA13-2B	CAT-box	GCCACT	305	6	+	cis-acting regulatory element related to meristem expression
TaTGA13-2B	MBS	CAACTG	692	6	-	Drought responsive elements
TaTGA13-2B	MBS	CAACTG	1176	6	+	Drought responsive elements
TaTGA14-2B	GT1-motif	GGTTAA	281	6	+	light responsive element
TaTGA14-2B	GT1-motif	GGTTAA	355	6	+	light responsive element
TaTGA14-2B	GT1-motif	GGTTAA	522	6	-	light responsive element
TaTGA14-2B	CAT-box	GCCACT	1383	6	-	cis-acting regulatory element related to meristem expression
TaTGA14-2B	CAT-box	GCCACT	1714	6	-	cis-acting regulatory element related to meristem expression
TaTGA15-2D	Myb	CAACTG	28	6	+	Drought responsive elements
TaTGA15-2D	Myb	CAACTG	1177	6	-	Drought responsive elements
TaTGA15-2D	GA-motif	ATAGATAA	187	8	+	part of a light responsive element
TaTGA15-2D	MBS	CAACTG	28	6	+	Drought responsive elements
TaTGA15-2D	MBS	CAACTG	1177	6	-	Drought responsive elements
TaTGA15-2D	CAT-box	GCCACT	914	6	+	cis-acting regulatory element related to meristem expression
TaTGA15-2D	CAT-box	GCCACT	1069	6	+	cis-acting regulatory element related to meristem expression
TaTGA15-2D	CAT-box	GCCACT	1170	6	+	cis-acting regulatory element related to meristem expression
TaTGA15-2D	CAT-box	GCCACT	1946	6	-	cis-acting regulatory element related to meristem expression
TaTGA15-2D	as-1	TGACG	1049	5	-	MeJA responsive elements
TaTGA15-2D	as-1	TGACG	1924	5	+	MeJA responsive elements
TaTGA15-2D	GT1-motif	GGTTAA	1772	6	-	light responsive element
TaTGA15-2D	TCT-motif	TCTTAC	1797	6	-	part of a light responsive element
TaTGA16-2D	GT1-motif	GGTTAA	504	6	-	light responsive element
TaTGA16-2D	as-1	TGACG	1771	5	-	MeJA responsive elements
TaTGA16-2D	CAT-box	GCCACT	1385	6	-	cis-acting regulatory element related to meristem expression
TaTGA16-2D	CAT-box	GCCACT	1715	6	-	cis-acting regulatory element related to meristem expression
TaTGA17-3A	ABRE	ACGTG	948	5	+	ABA and drought responsive elements
TaTGA17-3A	as-1	TGACG	877	5	-	MeJA responsive elements
TaTGA17-3A	as-1	TGACG	1030	5	+	MeJA responsive elements
TaTGA17-3A	as-1	TGACG	1052	5	+	MeJA responsive elements
TaTGA17-3A	as-1	TGACG	1191	5	+	MeJA responsive elements
TaTGA17-3A	Gap-box	CAAATGAA(A/G)A	216	9.5	-	part of a light responsive element
TaTGA17-3A	TCT-motif	TCTTAC	100	6	+	part of a light responsive element
TaTGA17-3A	G-box	GCCACGTGGA	1986	9	+	cis-acting regulatory element involved in light responsiveness
TaTGA17-3A	CAT-box	GCCACT	1986	6	+	cis-acting regulatory element related to meristem expression
TaTGA18-3A	GATA-motif	GATAGGA	539	7	-	part of a light responsive element
TaTGA18-3A	GATA-motif	GATAGGA	697	7	+	part of a light responsive element
TaTGA18-3A	ABRE	ACGTG	45	5	-	ABA and drought responsive elements
TaTGA18-3A	ABRE	ACGTG	241	5	-	ABA and drought responsive elements
TaTGA18-3A	ABRE	CACGTG	1134	6	-	cis-acting element involved in the abscisic acid responsiveness
TaTGA18-3A	ABRE	ACGTG	1135	5	+	ABA and drought responsive elements
TaTGA18-3A	ABRE	ACGTG	1158	5	+	ABA and drought responsive elements
TaTGA18-3A	ABRE	ACGTG	1406	5	+	ABA and drought responsive elements
TaTGA18-3A	ABRE	ACGTG	1583	5	-	ABA and drought responsive elements
TaTGA18-3A	ABRE	ACGTG	1700	5	-	ABA and drought responsive elements
TaTGA18-3A	CAT-box	GCCACT	1448	6	-	cis-acting regulatory element related to meristem expression
TaTGA18-3A	G-box	TACGTG	241	6	-	cis-acting regulatory element involved in light responsiveness
TaTGA18-3A	G-box	CACGTG	1134	6	-	cis-acting regulatory element involved in light responsiveness
TaTGA18-3A	G-box	TACGTG	1700	6	-	cis-acting regulatory element involved in light responsiveness
TaTGA18-3A	as-1	TGACG	1697	5	-	MeJA responsive elements
TaTGA18-3A	TCT-motif	TCTTAC	74	6	-	part of a light responsive element
TaTGA18-3A	GT1-motif	GGTTAA	175	6	+	light responsive element
TaTGA19-3A	ABRE	ACGTG	1449	5	+	ABA and drought responsive elements
TaTGA19-3A	G-box	TACGTG	1448	6	+	cis-acting regulatory element involved in light responsiveness
TaTGA19-3A	CAT-box	GCCACT	2	6	-	cis-acting regulatory element related to meristem expression
TaTGA19-3A	CAT-box	GCCACT	1249	6	+	cis-acting regulatory element related to meristem expression
TaTGA19-3A	as-1	TGACG	112	5	+	MeJA responsive elements
TaTGA19-3A	as-1	TGACG	1521	5	-	MeJA responsive elements
TaTGA19-3A	as-1	TGACG	1965	5	-	MeJA responsive elements
TaTGA20-3A	ABRE	ACGTG	268	5	-	ABA and drought responsive elements
TaTGA20-3A	ABRE	ACGTG	1177	5	+	ABA and drought responsive elements
TaTGA20-3A	as-1	TGACG	296	5	+	MeJA responsive elements
TaTGA20-3A	as-1	TGACG	758	5	-	MeJA responsive elements
TaTGA20-3A	as-1	TGACG	1543	5	-	MeJA responsive elements
TaTGA20-3A	as-1	TGACG	1772	5	-	MeJA responsive elements
TaTGA20-3A	CAT-box	GCCACT	1656	6	+	cis-acting regulatory element related to meristem expression
TaTGA21-3A	ABRE	ACGTG	203	5	-	ABA and drought responsive elements
TaTGA21-3A	ABRE	ACGTG	398	5	+	ABA and drought responsive elements
TaTGA21-3A	ABRE	ACGTG	596	5	-	ABA and drought responsive elements
TaTGA21-3A	ABRE	ACGTG	1675	5	+	ABA and drought responsive elements
TaTGA21-3A	as-1	TGACG	209	5	+	MeJA responsive elements
TaTGA21-3A	as-1	TGACG	845	5	+	MeJA responsive elements
TaTGA21-3A	TCT-motif	TCTTAC	414	6	+	part of a light responsive element
TaTGA21-3A	G-box	TACGTG	203	6	-	cis-acting regulatory element involved in light responsiveness
TaTGA21-3A	G-box	TACGTG	397	6	+	cis-acting regulatory element involved in light responsiveness
TaTGA21-3A	CAT-box	GCCACT	1038	6	-	cis-acting regulatory element related to meristem expression
TaTGA22-3B	ABRE	ACGTG	196	5	-	ABA and drought responsive elements
TaTGA22-3B	ABRE	ACGTG	218	5	-	ABA and drought responsive elements
TaTGA22-3B	ABRE	ACGTG	601	5	-	ABA and drought responsive elements
TaTGA22-3B	ABRE	ACGTG	1009	5	+	ABA and drought responsive elements
TaTGA22-3B	ABRE	ACGTG	1124	5	-	ABA and drought responsive elements
TaTGA22-3B	GATA-motif	AAGATAAGATT	80	10	-	part of a light responsive element
TaTGA22-3B	as-1	TGACG	938	5	-	MeJA responsive elements
TaTGA22-3B	as-1	TGACG	1007	5	+	MeJA responsive elements
TaTGA22-3B	as-1	TGACG	1094	5	+	MeJA responsive elements
TaTGA22-3B	CAT-box	GCCACT	226	6	-	cis-acting regulatory element related to meristem expression
TaTGA22-3B	CAT-box	GCCACT	437	6	+	cis-acting regulatory element related to meristem expression
TaTGA22-3B	CAT-box	GCCACT	1085	6	-	cis-acting regulatory element related to meristem expression
TaTGA22-3B	CAT-box	GCCACT	1978	6	+	cis-acting regulatory element related to meristem expression
TaTGA22-3B	G-box	GCCACGTGGA	222	9	-	cis-acting regulatory element involved in light responsiveness
TaTGA22-3B	G-box	GCCACGTGGA	1978	9	+	cis-acting regulatory element involved in light responsiveness
TaTGA23-3B	ABRE	ACGTG	59	5	-	ABA and drought responsive elements
TaTGA23-3B	ABRE	ACGTG	245	5	-	ABA and drought responsive elements
TaTGA23-3B	ABRE	CACGTG	1135	6	-	cis-acting element involved in the abscisic acid responsiveness
TaTGA23-3B	ABRE	ACGTG	1136	5	+	ABA and drought responsive elements
TaTGA23-3B	ABRE	ACGTG	1159	5	+	ABA and drought responsive elements
TaTGA23-3B	ABRE	ACGTG	1406	5	+	ABA and drought responsive elements
TaTGA23-3B	ABRE	ACGTG	1583	5	-	ABA and drought responsive elements
TaTGA23-3B	ABRE	ACGTG	1700	5	-	ABA and drought responsive elements
TaTGA23-3B	Myb	CAACTG	138	6	-	Drought responsive elements
TaTGA23-3B	GATA-motif	GATAGGA	543	7	-	part of a light responsive element
TaTGA23-3B	GATA-motif	GATAGGA	701	7	+	part of a light responsive element
TaTGA23-3B	as-1	TGACG	1697	5	-	MeJA responsive elements
TaTGA23-3B	I-box	GATAAGGGT	564	9	-	part of a light responsive element
TaTGA23-3B	AE-box	AGAAACAA	1833	8	+	part of a module for light response
TaTGA23-3B	GT1-motif	GGTTAA	186	6	+	light responsive element
TaTGA23-3B	MBS	CAACTG	138	6	-	Drought responsive elements
TaTGA23-3B	CAT-box	GCCACT	1448	6	-	cis-acting regulatory element related to meristem expression
TaTGA23-3B	G-box	TACGTG	245	6	-	cis-acting regulatory element involved in light responsiveness
TaTGA23-3B	G-box	CACGTG	1135	6	-	cis-acting regulatory element involved in light responsiveness
TaTGA23-3B	G-box	TACGTG	1700	6	-	cis-acting regulatory element involved in light responsiveness
TaTGA24-3B	G-box	TACGTG	763	6	+	cis-acting regulatory element involved in light responsiveness
TaTGA24-3B	CAT-box	GCCACT	1712	6	-	cis-acting regulatory element related to meristem expression
TaTGA24-3B	as-1	TGACG	1188	5	-	MeJA responsive elements
TaTGA24-3B	as-1	TGACG	1588	5	-	MeJA responsive elements
TaTGA24-3B	as-1	TGACG	1767	5	-	MeJA responsive elements
TaTGA24-3B	as-1	TGACG	1965	5	-	MeJA responsive elements
TaTGA24-3B	GT1-motif	GGTTAA	461	6	-	light responsive element
TaTGA24-3B	GT1-motif	GGTTAA	776	6	-	light responsive element
TaTGA24-3B	AE-box	AGAAACAA	474	8	-	part of a module for light response
TaTGA24-3B	ABRE	ACGTG	764	5	+	ABA and drought responsive elements
TaTGA25-3B	MBS	CAACTG	1805	6	+	Drought responsive elements
TaTGA25-3B	G-box	CACGTG	342	6	+	cis-acting regulatory element involved in light responsiveness
TaTGA25-3B	CAT-box	GCCACT	1664	6	+	cis-acting regulatory element related to meristem expression
TaTGA25-3B	CAT-box	GCCACT	1751	6	+	cis-acting regulatory element related to meristem expression
TaTGA25-3B	CAT-box	GCCACT	1892	6	-	cis-acting regulatory element related to meristem expression
TaTGA25-3B	as-1	TGACG	59	5	+	MeJA responsive elements
TaTGA25-3B	as-1	TGACG	1550	5	-	MeJA responsive elements
TaTGA25-3B	as-1	TGACG	1780	5	-	MeJA responsive elements
TaTGA25-3B	GT1-motif	GGTTAA	1208	6	+	light responsive element
TaTGA25-3B	Myb	CAACTG	1805	6	+	Drought responsive elements
TaTGA25-3B	ABRE	CACGTG	342	6	+	cis-acting element involved in the abscisic acid responsiveness
TaTGA25-3B	ABRE	ACGTG	343	5	+	ABA and drought responsive elements
TaTGA26-3B	CAT-box	GCCACT	62	6	+	cis-acting regulatory element related to meristem expression
TaTGA26-3B	CAT-box	GCCACT	416	6	-	cis-acting regulatory element related to meristem expression
TaTGA26-3B	AE-box	AGAAACAA	1465	8	-	part of a module for light response
TaTGA26-3B	as-1	TGACG	216	5	+	MeJA responsive elements
TaTGA26-3B	CAG-motif	GAAAGGCAGAC	1901	10	-	part of a light response element
TaTGA26-3B	ABRE	ACGTG	927	5	+	ABA and drought responsive elements
TaTGA27-3D	Myb	CAACTG	839	6	+	Drought responsive elements
TaTGA27-3D	ABRE	ACGTG	351	5	+	ABA and drought responsive elements
TaTGA27-3D	ABRE	CACGTG	672	6	+	cis-acting element involved in the abscisic acid responsiveness
TaTGA27-3D	ABRE	ACGTG	673	5	+	ABA and drought responsive elements
TaTGA27-3D	ABRE	ACGTG	678	5	+	ABA and drought responsive elements
TaTGA27-3D	ABRE	ACGTG	1011	5	+	ABA and drought responsive elements
TaTGA27-3D	ABRE	ACGTG	1044	5	-	ABA and drought responsive elements
TaTGA27-3D	ABRE	ACGTG	1161	5	+	ABA and drought responsive elements
TaTGA27-3D	ABRE	ACGTG	1968	5	-	ABA and drought responsive elements
TaTGA27-3D	MBS	CAACTG	839	6	+	Drought responsive elements
TaTGA27-3D	G-box	CACGTG	672	6	+	cis-acting regulatory element involved in light responsiveness
TaTGA27-3D	G-box	GCCACGTGGA	1986	9	+	cis-acting regulatory element involved in light responsiveness
TaTGA27-3D	CAT-box	GCCACT	1986	6	+	cis-acting regulatory element related to meristem expression
TaTGA27-3D	as-1	TGACG	175	5	-	MeJA responsive elements
TaTGA27-3D	as-1	TGACG	676	5	+	MeJA responsive elements
TaTGA27-3D	as-1	TGACG	940	5	+	MeJA responsive elements
TaTGA27-3D	as-1	TGACG	1046	5	-	MeJA responsive elements
TaTGA27-3D	as-1	TGACG	1072	5	+	MeJA responsive elements
TaTGA27-3D	as-1	TGACG	1963	5	+	MeJA responsive elements
TaTGA27-3D	AE-box	AGAAACAA	1594	8	-	part of a module for light response
TaTGA28-3D	CAT-box	GCCACT	1501	6	-	cis-acting regulatory element related to meristem expression
TaTGA28-3D	G-box	TACGTG	297	6	-	cis-acting regulatory element involved in light responsiveness
TaTGA28-3D	G-box	CACGTG	1188	6	-	cis-acting regulatory element involved in light responsiveness
TaTGA28-3D	G-box	CACGTG	1516	6	-	cis-acting regulatory element involved in light responsiveness
TaTGA28-3D	GT1-motif	GGTTAA	231	6	+	light responsive element
TaTGA28-3D	GT1-motif	GGTTAA	1125	6	-	light responsive element
TaTGA28-3D	as-1	TGACG	877	5	-	MeJA responsive elements
TaTGA28-3D	as-1	TGACG	1750	5	-	MeJA responsive elements
TaTGA28-3D	GATA-motif	GATAGGA	595	7	-	part of a light responsive element
TaTGA28-3D	GATA-motif	GATAGGA	753	7	+	part of a light responsive element
TaTGA28-3D	ABRE	ACGTG	297	5	-	ABA and drought responsive elements
TaTGA28-3D	ABRE	CACGTG	1188	6	-	cis-acting element involved in the abscisic acid responsiveness
TaTGA28-3D	ABRE	ACGTG	1189	5	+	ABA and drought responsive elements
TaTGA28-3D	ABRE	ACGTG	1212	5	+	ABA and drought responsive elements
TaTGA28-3D	ABRE	ACGTG	1459	5	+	ABA and drought responsive elements
TaTGA28-3D	ABRE	CACGTG	1516	6	-	cis-acting element involved in the abscisic acid responsiveness
TaTGA28-3D	ABRE	ACGTG	1517	5	+	ABA and drought responsive elements
TaTGA28-3D	ABRE	ACGTG	1636	5	-	ABA and drought responsive elements
TaTGA29-3D	as-1	TGACG	1543	5	-	MeJA responsive elements
TaTGA29-3D	as-1	TGACG	1767	5	-	MeJA responsive elements
TaTGA29-3D	as-1	TGACG	1965	5	-	MeJA responsive elements
TaTGA29-3D	GT1-motif	GGTTAA	1201	6	-	light responsive element
TaTGA29-3D	G-box	CACGTG	685	6	+	cis-acting regulatory element involved in light responsiveness
TaTGA29-3D	G-box	TACGTG	1470	6	+	cis-acting regulatory element involved in light responsiveness
TaTGA29-3D	CAT-box	GCCACT	105	6	+	cis-acting regulatory element related to meristem expression
TaTGA29-3D	CAT-box	GCCACT	173	6	+	cis-acting regulatory element related to meristem expression
TaTGA29-3D	ABRE	ACGTG	208	5	-	ABA and drought responsive elements
TaTGA29-3D	ABRE	ACGTG	499	5	-	ABA and drought responsive elements
TaTGA29-3D	ABRE	CACGTG	685	6	+	cis-acting element involved in the abscisic acid responsiveness
TaTGA29-3D	ABRE	ACGTG	686	5	+	ABA and drought responsive elements
TaTGA29-3D	ABRE	ACGTG	1471	5	+	ABA and drought responsive elements
TaTGA30-3D	as-1	TGACG	441	5	-	MeJA responsive elements
TaTGA30-3D	as-1	TGACG	1263	5	+	MeJA responsive elements
TaTGA30-3D	as-1	TGACG	1544	5	-	MeJA responsive elements
TaTGA30-3D	as-1	TGACG	1776	5	-	MeJA responsive elements
TaTGA30-3D	GT1-motif	GGTTAA	1199	6	+	light responsive element
TaTGA30-3D	MBS	CAACTG	1801	6	+	Drought responsive elements
TaTGA30-3D	CAT-box	GCCACT	123	6	-	cis-acting regulatory element related to meristem expression
TaTGA30-3D	CAT-box	GCCACT	1660	6	+	cis-acting regulatory element related to meristem expression
TaTGA30-3D	CAT-box	GCCACT	1747	6	+	cis-acting regulatory element related to meristem expression
TaTGA30-3D	ABRE	ACGTG	130	5	-	ABA and drought responsive elements
TaTGA30-3D	ABRE	ACGTG	1044	5	-	ABA and drought responsive elements
TaTGA30-3D	Myb	CAACTG	1801	6	+	Drought responsive elements
TaTGA31-3D	ABRE	ACGTG	922	5	+	ABA and drought responsive elements
TaTGA31-3D	CAT-box	GCCACT	51	6	+	cis-acting regulatory element related to meristem expression
TaTGA31-3D	CAT-box	GCCACT	410	6	-	cis-acting regulatory element related to meristem expression
TaTGA31-3D	CAG-motif	GAAAGGCAGAC	1901	10	-	part of a light response element
TaTGA32-4A	ABRE	ACGTG	895	5	+	ABA and drought responsive elements
TaTGA32-4A	ABRE	AACCCGG	1122	7	+	cis-acting element involved in the abscisic acid responsiveness
TaTGA32-4A	as-1	TGACG	893	5	+	MeJA responsive elements
TaTGA32-4A	as-1	TGACG	1055	5	-	MeJA responsive elements
TaTGA32-4A	as-1	TGACG	1528	5	+	MeJA responsive elements
TaTGA32-4A	as-1	TGACG	1876	5	+	MeJA responsive elements
TaTGA32-4A	TCT-motif	TCTTAC	1014	6	+	part of a light responsive element
TaTGA32-4A	TCT-motif	TCTTAC	1769	6	-	part of a light responsive element
TaTGA33-4A	GT1-motif	GGTTAA	1048	6	+	light responsive element
TaTGA33-4A	G-box	TACGTG	579	6	-	cis-acting regulatory element involved in light responsiveness
TaTGA33-4A	HD-Zip 1	CAAT(A/T)ATTG	82	8	+	element involved in differentiation of the palisade mesophyll cells
TaTGA33-4A	MBS	CAACTG	1015	6	+	Drought responsive elements
TaTGA33-4A	MBS	CAACTG	1575	6	+	Drought responsive elements
TaTGA33-4A	ABRE	ACGTG	579	5	-	ABA and drought responsive elements
TaTGA33-4A	Myb	CAACTG	1015	6	+	Drought responsive elements
TaTGA33-4A	Myb	CAACTG	1575	6	+	Drought responsive elements
TaTGA34-4B	Myb	CAACTG	1666	6	+	Drought responsive elements
TaTGA34-4B	MBS	CAACTG	1666	6	+	Drought responsive elements
TaTGA34-4B	HD-Zip 1	CAAT(A/T)ATTG	207	8	+	element involved in differentiation of the palisade mesophyll cells
TaTGA34-4B	GT1-motif	GGTTAA	49	6	-	light responsive element
TaTGA34-4B	GT1-motif	GGTTAA	1147	6	+	light responsive element
TaTGA35-4B	MBS	CAACTG	588	6	+	Drought responsive elements
TaTGA35-4B	GA-motif	ATAGATAA	690	8	+	part of a light responsive element
TaTGA35-4B	CAT-box	GCCACT	280	6	-	cis-acting regulatory element related to meristem expression
TaTGA35-4B	as-1	TGACG	223	5	+	MeJA responsive elements
TaTGA35-4B	as-1	TGACG	335	5	+	MeJA responsive elements
TaTGA35-4B	as-1	TGACG	602	5	-	MeJA responsive elements
TaTGA35-4B	as-1	TGACG	843	5	+	MeJA responsive elements
TaTGA35-4B	as-1	TGACG	1042	5	-	MeJA responsive elements
TaTGA35-4B	as-1	TGACG	1528	5	+	MeJA responsive elements
TaTGA35-4B	as-1	TGACG	1558	5	+	MeJA responsive elements
TaTGA35-4B	as-1	TGACG	1876	5	+	MeJA responsive elements
TaTGA35-4B	TCT-motif	TCTTAC	1769	6	-	part of a light responsive element
TaTGA35-4B	GT1-motif	GGTTAA	633	6	-	light responsive element
TaTGA35-4B	Myb	CAACTG	588	6	+	Drought responsive elements
TaTGA35-4B	ABRE	AACCCGG	248	7	-	cis-acting element involved in the abscisic acid responsiveness
TaTGA35-4B	ABRE	ACGTG	882	5	+	ABA and drought responsive elements
TaTGA35-4B	ABRE	AACCCGG	1133	7	+	cis-acting element involved in the abscisic acid responsiveness
TaTGA36-4D	G-box	TACGTG	126	6	-	cis-acting regulatory element involved in light responsiveness
TaTGA36-4D	CAT-box	GCCACT	33	6	-	cis-acting regulatory element related to meristem expression
TaTGA36-4D	MBS	CAACTG	1024	6	+	Drought responsive elements
TaTGA36-4D	MBS	CAACTG	1576	6	+	Drought responsive elements
TaTGA36-4D	GT1-motif	GGTTAA	1057	6	+	light responsive element
TaTGA36-4D	CAG-motif	GAAAGGCAGAC	1633	10	-	part of a light response element
TaTGA36-4D	Myb	CAACTG	1024	6	+	Drought responsive elements
TaTGA36-4D	Myb	CAACTG	1576	6	+	Drought responsive elements
TaTGA36-4D	ABRE	AACCCGG	60	7	+	cis-acting element involved in the abscisic acid responsiveness
TaTGA36-4D	ABRE	ACGTG	126	5	-	ABA and drought responsive elements
TaTGA37-4D	ABRE	AACCCGG	26	7	+	cis-acting element involved in the abscisic acid responsiveness
TaTGA37-4D	ABRE	ACGTG	874	5	+	ABA and drought responsive elements
TaTGA37-4D	ABRE	AACCCGG	1121	7	+	cis-acting element involved in the abscisic acid responsiveness
TaTGA37-4D	Myb	CAACTG	120	6	-	Drought responsive elements
TaTGA37-4D	Myb	CAACTG	557	6	+	Drought responsive elements
TaTGA37-4D	as-1	TGACG	336	5	+	MeJA responsive elements
TaTGA37-4D	as-1	TGACG	571	5	-	MeJA responsive elements
TaTGA37-4D	as-1	TGACG	872	5	+	MeJA responsive elements
TaTGA37-4D	as-1	TGACG	1528	5	+	MeJA responsive elements
TaTGA37-4D	as-1	TGACG	1876	5	+	MeJA responsive elements
TaTGA37-4D	GT1-motif	GGTTAA	22	6	+	light responsive element
TaTGA37-4D	GT1-motif	GGTTAA	24	6	-	light responsive element
TaTGA37-4D	TCT-motif	TCTTAC	760	6	+	part of a light responsive element
TaTGA37-4D	TCT-motif	TCTTAC	1769	6	-	part of a light responsive element
TaTGA37-4D	MBS	CAACTG	120	6	-	Drought responsive elements
TaTGA37-4D	MBS	CAACTG	557	6	+	Drought responsive elements
TaTGA38-5A	ABRE	AACCCGG	567	7	-	cis-acting element involved in the abscisic acid responsiveness
TaTGA38-5A	ABRE	ACGTG	1103	5	+	ABA and drought responsive elements
TaTGA38-5A	Myb	CAACTG	1895	6	-	Drought responsive elements
TaTGA38-5A	GATA-motif	AAGATAAGATT	781	10	+	part of a light responsive element
TaTGA38-5A	AE-box	AGAAACAA	1035	8	-	part of a module for light response
TaTGA38-5A	I-box	ccttatcct	967	9	+	part of a light responsive element
TaTGA38-5A	as-1	TGACG	412	5	-	MeJA responsive elements
TaTGA38-5A	as-1	TGACG	612	5	+	MeJA responsive elements
TaTGA38-5A	CAT-box	GCCACT	491	6	-	cis-acting regulatory element related to meristem expression
TaTGA38-5A	CAT-box	GCCACT	1594	6	-	cis-acting regulatory element related to meristem expression
TaTGA38-5A	MBS	CAACTG	1895	6	-	Drought responsive elements
TaTGA39-5A	MBS	CAACTG	1294	6	-	Drought responsive elements
TaTGA39-5A	CAT-box	GCCACT	1276	6	-	cis-acting regulatory element related to meristem expression
TaTGA39-5A	CAT-box	GCCACT	1653	6	-	cis-acting regulatory element related to meristem expression
TaTGA39-5A	as-1	TGACG	1596	5	-	MeJA responsive elements
TaTGA39-5A	GT1-motif	GGTTAA	1377	6	+	light responsive element
TaTGA39-5A	AE-box	AGAAACAA	213	8	+	part of a module for light response
TaTGA39-5A	AE-box	AGAAACTT	465	8	+	part of a module for light response
TaTGA39-5A	AE-box	AGAAACTT	666	8	+	part of a module for light response
TaTGA39-5A	AE-box	AGAAACAA	1261	8	+	part of a module for light response
TaTGA39-5A	Myb	CAACTG	1294	6	-	Drought responsive elements
TaTGA39-5A	ABRE	ACGTG	483	5	-	ABA and drought responsive elements
TaTGA39-5A	ABRE	ACGTG	777	5	-	ABA and drought responsive elements
TaTGA39-5A	ABRE	ACGTG	1250	5	+	ABA and drought responsive elements
TaTGA40-5B	ABRE	ACGTG	513	5	-	ABA and drought responsive elements
TaTGA40-5B	ABRE	ACGTG	912	5	-	ABA and drought responsive elements
TaTGA40-5B	ABRE	ACGTG	1272	5	+	ABA and drought responsive elements
TaTGA40-5B	Myb	CAACTG	660	6	-	Drought responsive elements
TaTGA40-5B	Myb	CAACTG	1313	6	-	Drought responsive elements
TaTGA40-5B	as-1	TGACG	1172	5	-	MeJA responsive elements
TaTGA40-5B	as-1	TGACG	1605	5	-	MeJA responsive elements
TaTGA40-5B	GT1-motif	GGTTAA	1378	6	+	light responsive element
TaTGA40-5B	AE-box	AGAAACTT	495	8	+	part of a module for light response
TaTGA40-5B	AE-box	AGAAACTT	690	8	+	part of a module for light response
TaTGA40-5B	MBS	CAACTG	660	6	-	Drought responsive elements
TaTGA40-5B	MBS	CAACTG	1313	6	-	Drought responsive elements
TaTGA40-5B	CAT-box	GCCACT	1295	6	-	cis-acting regulatory element related to meristem expression
TaTGA41-5D	I-box	ccttatcct	946	9	+	part of a light responsive element
TaTGA41-5D	as-1	TGACG	385	5	-	MeJA responsive elements
TaTGA41-5D	as-1	TGACG	585	5	+	MeJA responsive elements
TaTGA41-5D	AE-box	AGAAACAA	1021	8	-	part of a module for light response
TaTGA41-5D	MBS	CAACTG	1893	6	-	Drought responsive elements
TaTGA41-5D	CAT-box	GCCACT	464	6	-	cis-acting regulatory element related to meristem expression
TaTGA41-5D	CAT-box	GCCACT	1582	6	-	cis-acting regulatory element related to meristem expression
TaTGA41-5D	Myb	CAACTG	1893	6	-	Drought responsive elements
TaTGA42-5D	MBS	CAACTG	1327	6	-	Drought responsive elements
TaTGA42-5D	CAT-box	GCCACT	1309	6	-	cis-acting regulatory element related to meristem expression
TaTGA42-5D	as-1	TGACG	1599	5	-	MeJA responsive elements
TaTGA42-5D	AE-box	AGAAACAA	258	8	+	part of a module for light response
TaTGA42-5D	AE-box	AGAAACAA	392	8	+	part of a module for light response
TaTGA42-5D	AE-box	AGAAACTT	700	8	+	part of a module for light response
TaTGA42-5D	AE-box	AGAAACAA	1294	8	+	part of a module for light response
TaTGA42-5D	GT1-motif	GGTTAA	1385	6	+	light responsive element
TaTGA42-5D	Myb	CAACTG	1327	6	-	Drought responsive elements
TaTGA43-6A	G-box	TACGTG	1041	6	+	cis-acting regulatory element involved in light responsiveness
TaTGA43-6A	CAT-box	GCCACT	254	6	-	cis-acting regulatory element related to meristem expression
TaTGA43-6A	TCT-motif	TCTTAC	1011	6	+	part of a light responsive element
TaTGA43-6A	as-1	TGACG	225	5	+	MeJA responsive elements
TaTGA43-6A	as-1	TGACG	364	5	+	MeJA responsive elements
TaTGA43-6A	as-1	TGACG	763	5	+	MeJA responsive elements
TaTGA43-6A	as-1	TGACG	1518	5	-	MeJA responsive elements
TaTGA43-6A	ABRE	ACGTG	260	5	-	ABA and drought responsive elements
TaTGA43-6A	ABRE	ACGTG	361	5	+	ABA and drought responsive elements
TaTGA43-6A	ABRE	ACGTG	1042	5	+	ABA and drought responsive elements
TaTGA44-6B	AE-box	AGAAACAA	1006	8	-	part of a module for light response
TaTGA44-6B	as-1	TGACG	178	5	+	MeJA responsive elements
TaTGA44-6B	as-1	TGACG	605	5	+	MeJA responsive elements
TaTGA44-6B	as-1	TGACG	721	5	+	MeJA responsive elements
TaTGA44-6B	as-1	TGACG	1509	5	-	MeJA responsive elements
TaTGA44-6B	G-box	CACGTG	423	6	+	cis-acting regulatory element involved in light responsiveness
TaTGA44-6B	MBS	CAACTG	369	6	-	Drought responsive elements
TaTGA44-6B	ABRE	CACGTG	423	6	+	cis-acting element involved in the abscisic acid responsiveness
TaTGA44-6B	ABRE	ACGTG	424	5	+	ABA and drought responsive elements
TaTGA44-6B	Myb	CAACTG	369	6	-	Drought responsive elements
TaTGA45-6D	GT1-motif	GGTTAA	292	6	+	light responsive element
TaTGA45-6D	AE-box	AGAAACAA	61	8	-	part of a module for light response
TaTGA45-6D	AE-box	AGAAACAA	1014	8	-	part of a module for light response
TaTGA45-6D	as-1	TGACG	1510	5	-	MeJA responsive elements
TaTGA45-6D	CAT-box	GCCACT	95	6	-	cis-acting regulatory element related to meristem expression
TaTGA45-6D	ABRE	ACGTG	396	5	-	ABA and drought responsive elements
TaTGA46-7A	MBS	CAACTG	806	6	-	Drought responsive elements
TaTGA46-7A	MBS	CAACTG	1893	6	-	Drought responsive elements
TaTGA46-7A	CAT-box	GCCACT	499	6	-	cis-acting regulatory element related to meristem expression
TaTGA46-7A	CAT-box	GCCACT	1845	6	-	cis-acting regulatory element related to meristem expression
TaTGA46-7A	as-1	TGACG	633	5	-	MeJA responsive elements
TaTGA46-7A	as-1	TGACG	742	5	+	MeJA responsive elements
TaTGA46-7A	as-1	TGACG	1471	5	-	MeJA responsive elements
TaTGA46-7A	as-1	TGACG	1660	5	+	MeJA responsive elements
TaTGA46-7A	as-1	TGACG	1952	5	+	MeJA responsive elements
TaTGA46-7A	Myb	CAACTG	806	6	-	Drought responsive elements
TaTGA46-7A	Myb	CAACTG	1893	6	-	Drought responsive elements
TaTGA46-7A	ABRE	ACGTG	1738	5	-	ABA and drought responsive elements
TaTGA47-7B	Myb	CAACTG	1900	6	-	Drought responsive elements
TaTGA47-7B	GATA-motif	GATAGGA	1785	7	-	part of a light responsive element
TaTGA47-7B	ABRE	ACGTG	24	5	+	ABA and drought responsive elements
TaTGA47-7B	ABRE	ACGTG	70	5	-	ABA and drought responsive elements
TaTGA47-7B	ABRE	ACGTG	106	5	+	ABA and drought responsive elements
TaTGA47-7B	ABRE	ACGTG	310	5	-	ABA and drought responsive elements
TaTGA47-7B	ABRE	CACGTG	905	6	+	cis-acting element involved in the abscisic acid responsiveness
TaTGA47-7B	ABRE	ACGTG	906	5	+	ABA and drought responsive elements
TaTGA47-7B	ABRE	ACGTG	1745	5	-	ABA and drought responsive elements
TaTGA47-7B	MBS	CAACTG	1900	6	-	Drought responsive elements
TaTGA47-7B	CAT-box	GCCACT	1852	6	-	cis-acting regulatory element related to meristem expression
TaTGA47-7B	G-box	TACGTG	70	6	-	cis-acting regulatory element involved in light responsiveness
TaTGA47-7B	G-box	CACGTG	905	6	+	cis-acting regulatory element involved in light responsiveness
TaTGA47-7B	as-1	TGACG	1433	5	-	MeJA responsive elements
TaTGA47-7B	as-1	TGACG	1667	5	+	MeJA responsive elements
TaTGA47-7B	as-1	TGACG	1962	5	+	MeJA responsive elements
TaTGA48-7D	as-1	TGACG	60	5	-	MeJA responsive elements
TaTGA48-7D	as-1	TGACG	550	5	-	MeJA responsive elements
TaTGA48-7D	as-1	TGACG	1467	5	-	MeJA responsive elements
TaTGA48-7D	as-1	TGACG	1653	5	+	MeJA responsive elements
TaTGA48-7D	as-1	TGACG	1956	5	+	MeJA responsive elements
TaTGA48-7D	GT1-motif	GGTTAA	170	6	-	light responsive element
TaTGA48-7D	TCT-motif	TCTTAC	1154	6	+	part of a light responsive element
TaTGA48-7D	MBS	CAACTG	226	6	+	Drought responsive elements
TaTGA48-7D	MBS	CAACTG	1886	6	-	Drought responsive elements
TaTGA48-7D	G-box	TACGTG	830	6	-	cis-acting regulatory element involved in light responsiveness
TaTGA48-7D	CAT-box	GCCACT	34	6	-	cis-acting regulatory element related to meristem expression
TaTGA48-7D	CAT-box	GCCACT	1838	6	-	cis-acting regulatory element related to meristem expression
TaTGA48-7D	ABRE	ACGTG	42	5	+	ABA and drought responsive elements
TaTGA48-7D	ABRE	ACGTG	553	5	-	ABA and drought responsive elements
TaTGA48-7D	ABRE	AACCCGG	595	7	+	cis-acting element involved in the abscisic acid responsiveness
TaTGA48-7D	ABRE	ACGTG	830	5	-	ABA and drought responsive elements
TaTGA48-7D	ABRE	ACGTG	1731	5	-	ABA and drought responsive elements
TaTGA48-7D	GATA-motif	GATAGGA	1771	7	-	part of a light responsive element
TaTGA48-7D	Myb	CAACTG	226	6	+	Drought responsive elements
TaTGA48-7D	Myb	CAACTG	1886	6	-	Drought responsive elements
