# Supplementary material for: Functional Identification Reveals That TaTGA16-2D Promotes Drought and Heat Tolerance
Source: Plants (Basel). 2025 Jul 9;14(14):2125. doi: 10.3390/plants14142125 (PMC12300423; doi:10.3390/plants14142125)
Supplement: Supplementary file 1 [file plants-14-02125-s001.zip › Table S9.xlsx]

## Sheet: Sheet1
Table S9. The TPM values of 48 TaTGA genes from transcriptome data.
Gene name	L-seedling-seedling stage	L-vegetative-tillering stage	L-reproductive-2 dpa	St-vegetative-1 cm spike	St-vegetative-two nodes detectable	St-reproductive-anthesis	R-seedling-seedling stage	R-vegetative-three leaf stage	R-reproductive-flag leaf stage	Sp-vegetative-two nodes detectable	Sp-reproductive-flag leaf stage	Sp-reproductive-anthesis	G-reproductive-2 dpa	G-reproductive-14 dpa	G-reproductive-30 dpa
TaTGA1-1A	0.04	0	0	0.02	0.07	0	0	0	0	0.23	0.45	6.87	1.79	0	0
TaTGA2-1A	0.01	0.13	0	1.13	0.47	0.02	4.57	6.99	6.49	2.34	0.77	0.96	0.02	0.01	0.03
TaTGA3-1B	0.02	0	0.02	0.02	0.18	0	0.04	0.14	0.1	0.23	0.42	7.76	5.59	0	0
TaTGA4-1B	0.17	0.13	0	1.04	0.21	0.03	4.81	5.99	6.2	1.37	0.51	0.8	0.19	0.04	0.02
TaTGA5-1B	0.04	0	0.25	0	0.11	0.09	0.04	0.19	0.04	0.04	0.18	0.53	0.09	6.64	308.77
TaTGA6-1D	0.02	0	0	0.01	0	0	0	0	0	0.16	0.07	5.14	0.49	0	0
TaTGA7-1D	0.09	0.16	0.35	0.58	0.28	0.28	4.15	5.51	5.64	0.91	0.13	0.9	0.18	0.06	0.03
TaTGA8-2A	0	0	0	0	0	0	0	0	0	0	0	0	0	0	0
TaTGA9-2A	4.66	9.42	10	9.59	11.15	6.87	14.78	17.56	17.52	9.87	11.15	14.53	13.46	1.67	16.33
TaTGA10-2A	0	0	0	0	0.16	0	0.15	0.05	0.03	0.16	0.17	0.06	3.01	0.26	14.17
TaTGA11-2S	1.94	3.67	8.1	4.95	4.81	9.51	5.63	20.03	20.8	4.2	7.39	9.86	4.76	0.85	0.73
TaTGA12-2B	6.83	11.76	11.65	16.3	15.88	11.37	22.25	23.5	23.11	12.65	17.22	16.57	16.04	2.66	16.89
TaTGA13-2B	0	0	0	0	0	0	0	0	0	0	0	0	0	0	0
TaTGA14-2B	3.5	4.41	3.74	4.29	6.79	6.8	5.38	15.61	18.12	4.02	9.15	10.34	7.76	0.48	2.04
TaTGA15-2D	3.24	8.11	7.62	8.86	8.22	4.92	12.69	14.27	14.41	8.18	8.65	10.2	10.71	1.57	14.28
TaTGA16-2D	2.37	3.71	3.29	4.83	5.52	6.01	6.05	16.19	18.09	3.49	5.57	8.82	4.47	0.28	0.98
TaTGA17-3A	1.1	0.41	1.45	0.36	4.61	0.56	30.22	8.27	6.34	1.3	0.52	3.65	4.95	0.63	2.92
TaTGA18-3A	0.69	0.9	1.04	1.37	1.15	1.15	1.23	1.35	1.6	1.72	1.62	1.68	1.15	0.5	2.93
TaTGA19-3A	0	0	0	0	0	0	0	0	0	0	0.42	0.04	0	1.91	0.47
TaTGA20-3A	1.14	1.13	1.35	8.71	5.98	5.81	4.59	3.46	4.32	5.64	4.35	4.62	4.52	0.74	1.78
TaTGA21-3A	0.13	0.66	2.55	1.59	0.63	1.29	3.45	7.19	7.62	0.36	0.04	1.01	0.02	0.04	0.05
TaTGA22-3B	0.33	0	0.09	0.49	0.3	0.12	5.88	6.18	4.84	0.31	0.16	0.18	0.83	0.33	0.27
TaTGA23-3B	1.03	1.56	2.34	3.09	2.56	2.2	2.39	3.02	3.34	3.55	3.22	3.97	2.98	0.73	8.35
TaTGA24-3B	0	0	0	0	0	0	0	0.03	0	0	0.1	0.19	0	3.19	4.24
TaTGA25-3B	0.23	0.37	0.33	3.21	1.29	0.41	1.73	1.96	1.96	2.17	1.1	0.53	0.25	0.13	0.76
TaTGA26-3B	0.03	0.2	0.27	0.77	0.29	0.36	2.69	5.3	6.43	0.47	0.11	0.17	0.03	0.04	0.28
TaTGA27-3D	2.75	0.84	1.82	4.49	13	5.42	34.25	8.84	6.49	2.39	1.75	5.38	11.71	0.83	2.05
TaTGA28-3D	0.72	1.4	1.58	1.91	1.71	1.76	1.48	2.04	2.26	2.84	2.07	3.27	2.08	0.64	5.19
TaTGA29-3D	0	0.1	0.04	0	0.33	0	0.23	0.11	0.24	0.51	0.61	0.26	0.52	4.63	1.18
TaTGA30-3D	0.71	0.76	2.71	10.73	7.81	17.05	5.27	4.68	6.67	4.3	2.56	3.21	2.28	0.59	4.23
TaTGA31-3D	0.07	0.47	1.03	1.19	0.44	0.42	2.19	7.24	8.18	0.63	0.16	0.29	0.04	0.04	0.26
TaTGA32-4A	2.75	6.22	11.74	5.09	11.84	7.8	13.63	17.55	21.63	5.98	5.63	10.16	11.1	2.81	18.38
TaTGA33-4A	0.04	0.01	0.1	0.15	0.07	0.09	2.3	3.33	3.5	0.24	0.02	0.04	0	0	0.07
TaTGA34-4B	0.08	0.07	0.16	0.16	0.15	0.51	5.24	8.89	9.95	0.84	0.17	0.13	0.02	0.05	0.6
TaTGA35-4B	3.85	6.81	10.98	5.97	15.16	13.8	16.73	16.97	22.75	7.81	6.58	13.16	16.29	1.95	19.37
TaTGA36-4D	0.12	0.1	0.28	0.27	0.22	0.06	6.06	8.3	9.59	0.96	0.11	0.11	0.02	0.03	0.9
TaTGA37-4D	3.04	5.67	9.84	5.63	14.03	10.09	14.98	14.94	19.36	8.51	6.67	9.67	9.74	1.55	16.82
TaTGA38-5A	0.01	0.05	0.16	0.02	1.14	3.75	1.77	3.42	3.65	0	0.04	0.76	0.24	0.83	1.39
TaTGA39-5A	0	0	0	0	0	0	0.64	0.94	0.91	0.75	0.44	0.43	1.03	1.66	4.53
TaTGA40-5B	0	0	0	0	0	0	0.39	0.56	0.54	1.42	0.4	0.24	0.58	2.21	9.53
TaTGA41-5D	0	0.02	0.14	0.04	1.16	2.39	1.51	3.57	3.18	0	0.01	0.29	0.19	0.66	1.12
TaTGA42-5D	0	0	0	0	0	0	0.39	0.58	0.7	1.1	0.54	0.3	0.62	2.08	9.98
TaTGA43-6A	0	0.03	0.16	0.01	0.35	1.97	1.32	4.26	4.43	0.01	0.02	1.3	0.03	0.04	0
TaTGA44-6B	0	0.04	0.18	0	0.2	1.11	0.7	2.38	2.27	0	0	0.97	0	0.02	0.01
TaTGA45-6D	0.02	0.05	0.22	0.03	0.59	2.51	1.33	3.16	3.13	0	0.07	1.39	0.06	0.03	0.01
TaTGA46-7A	0.08	0.32	0	1.35	0.14	0	1.01	1.33	1.7	0.89	0.48	0.07	0.05	0.07	0.05
TaTGA47-7B	0.15	0.42	0.1	1.26	0.37	0.16	1.92	1.57	2.09	0.81	0.42	0.08	0.07	0.1	0.01
TaTGA48-7D	0.06	0.26	0	0.96	0.14	0.01	0.99	1.23	1.22	0.55	0.37	0.07	0.04	0.18	0.01

## Sheet: Sheet2
Table S8. The TPM values of 48 TaTGA genes from transcriptome data.
Gene name	CK	1h_DT_HT	6h_DT_HT	1h_HT	6h_HT	1h_DT	6h_DT
TaTGA1-1A	0	0	0	0	0	0	0
TaTGA2-1A	0.007017	0.017208	0.006219	0	0	0	0
TaTGA3-1B	0.021227	0.013213	0.025623	0.018572	0.024748	0.008894	0
TaTGA4-1B	0.019411	0.013351	0.010977	0.008252	0.004058	0	0.005038
TaTGA5-1B	0.019079	0.065271	0.488751	0	0.043742	0.024596	0.012509
TaTGA6-1D	0	0	0	0	0	0	0
TaTGA7-1D	0.24793	0.196638	0.097074	1.55646	0.407675	1.34832	0.180182
TaTGA8-2A	0	0	0.026229	0	0	0	0
TaTGA9-2A	10.1954	13.3512	12.9563	8.85095	18.6245	10.71	11.4204
TaTGA10-2A	0.026387	0.014268	0	9.19763	41.9491	3.41591	2.07792
TaTGA11-2S	3.69879	7.78431	15.0619	1.89595	8.7372	2.20761	11.0547
TaTGA12-2B	9.84568	10.7962	8.47853	7.24073	10.1846	8.38478	5.26575
TaTGA13-2B	0	0	0	0	0	0.390748	0.037051
TaTGA14-2B	5.9836	14.5986	29.8704	3.87951	15.6978	3.10796	17.8867
TaTGA15-2D	8.99184	11.0901	8.68061	10.4676	15.0726	10.2901	8.41145
TaTGA16-2D	4.49664	9.78194	22.8645	3.05177	27.5641	5.40694	30.1077
TaTGA17-3A	2.32542	3.02709	1.41928	1.18101	0.358042	0.254448	0.225963
TaTGA18-3A	3.702	2.96488	3.59592	2.48384	5.89099	1.98107	5.47421
TaTGA19-3A	0	0	0.018025	0.175685	0	0.010492	0
TaTGA20-3A	0.136138	0.095622	0.040444	0.102019	0.023672	0.118307	0.046659
TaTGA21-3A	0.118301	0.106331	0.083214	0.072346	0.050235	0.066553	0.26012
TaTGA22-3B	0.007411	0.009558	0	0	0.263116	0	0
TaTGA23-3B	3.38322	3.01816	3.55992	2.68786	7.93622	1.86837	4.98047
TaTGA24-3B	0.005779	0.007421	0	0.035477	0	0.025248	0
TaTGA25-3B	0.007467	0.015192	0	0.02	0.016206	0.009222	0.01383
TaTGA26-3B	0.030526	0.028252	0.037015	0.052891	0.194028	0.030962	0.149457
TaTGA27-3D	2.54122	2.92573	5.20056	0.68392	1.30418	0.081597	0.450894
TaTGA28-3D	4.33378	3.98708	4.61737	3.26193	10.2736	2.33453	8.89618
TaTGA29-3D	0.038724	0.099541	0.008292	1.40802	0.008046	1.04312	0.018
TaTGA30-3D	0.094638	0.084278	0.025238	0.072804	0.038214	0.05282	0.01842
TaTGA31-3D	0.111379	0.121998	0.131406	0.1167	0.540128	0.090176	0.50987
TaTGA32-4A	6.19317	9.04881	9.06271	5.28911	14.3831	5.90843	10.6762
TaTGA33-4A	0.050083	0.021365	0.032866	0.044543	0.003708	0.02897	0.003642
TaTGA34-4B	0.051014	0.052951	0.062882	0.013698	0.018227	0.013957	0
TaTGA35-4B	5.42904	7.20056	9.12515	4.58537	13.6489	4.38951	9.34855
TaTGA36-4D	0.12613	0.114694	0.113881	0.149422	0.028539	0.084264	0.008207
TaTGA37-4D	4.97989	7.04746	7.35131	5.29312	14.3913	4.41884	11.3474
TaTGA38-5A	0.239648	0.254823	0.173393	0.105181	0.567019	0.073023	0.131862
TaTGA39-5A	0.009401	0.029059	0.009952	0.003763	0.018718	0.014635	0.033175
TaTGA40-5B	0.110892	0.100101	0.105137	0	0.032897	0.016912	0.04772
TaTGA41-5D	0.0678	0.094167	0.053673	0.083358	0.086541	0.027416	0.034585
TaTGA42-5D	0	0	0	0	0.004908	0	0
TaTGA43-6A	0.151158	0.169841	0.15585	0.041848	0.026546	0.076133	0.070782
TaTGA44-6B	0.197249	0.232984	0.357994	0.138417	0.107651	0.082109	0.057594
TaTGA45-6D	0.232851	0.356123	0.380601	0.178216	0.106861	0.065669	0.125422
TaTGA46-7A	0.017823	0.014295	0.009838	0.006443	0	0.017732	0
TaTGA47-7B	0.005071	0	0	0	0	0	0
TaTGA48-7D	0.004187	0	0	0	0	0	0

## Sheet: Sheet3
Table S8. The TPM values of 48 TaTGA genes from transcriptome data.
Gene name	Control	Cold
TaTGA1-1A	0	0
TaTGA2-1A	0.562577	0.023832
TaTGA3-1B	0.005388	0.035452
TaTGA4-1B	0.377255	0.114934
TaTGA5-1B	0	0
TaTGA6-1D	0.004766	0
TaTGA7-1D	0.734022	0.426536
TaTGA8-2A	0	0
TaTGA9-2A	14.2341	18.3499
TaTGA10-2A	0	0
TaTGA11-2S	9.47224	8.90436
TaTGA12-2B	4.70698	7.89135
TaTGA13-2B	0	0
TaTGA14-2B	9.89496	9.65341
TaTGA15-2D	13.2939	17.1094
TaTGA16-2D	8.37765	9.45502
TaTGA17-3A	0.194836	1.49894
TaTGA18-3A	6.99952	8.89325
TaTGA19-3A	0	0
TaTGA20-3A	0.228441	0.032064
TaTGA21-3A	1.00181	0.815578
TaTGA22-3B	0.014413	0
TaTGA23-3B	5.46281	6.9531
TaTGA24-3B	0	0
TaTGA25-3B	0.077875	0
TaTGA26-3B	0.679465	0.400895
TaTGA27-3D	1.0287	3.07842
TaTGA28-3D	7.84928	9.20122
TaTGA29-3D	0	0
TaTGA30-3D	0.058402	0.060352
TaTGA31-3D	0.850103	0.921657
TaTGA32-4A	8.16735	8.73915
TaTGA33-4A	0.08618	0.072802
TaTGA34-4B	0.018104	0.143541
TaTGA35-4B	0.621226	0.439631
TaTGA36-4D	0.141588	0.068806
TaTGA37-4D	7.92192	9.37699
TaTGA38-5A	0.228787	0.342507
TaTGA39-5A	0.015425	0.038378
TaTGA40-5B	0.475228	0.397496
TaTGA41-5D	0.05568	0.112135
TaTGA42-5D	0	0
TaTGA43-6A	0	0
TaTGA44-6B	0.108045	0.184529
TaTGA45-6D	0.588202	0.891315
TaTGA46-7A	0	0.019182
TaTGA47-7B	0	0.007915
TaTGA48-7D	0.009662	0
